# Supplementary material for: Comparison of Two Surgical Techniques Based on the Semitendinosus Myocutaneous Flap in Cats
Source: Vet Sci. 2023 Dec 20;11(1):6. doi: 10.3390/vetsci11010006 (PMC10818443; doi:10.3390/vetsci11010006)
Supplement: Supplementary file 1 [file vetsci-11-00006-s001.zip]

Archive with 1 entries (1 files):
- vetsci-2709702-supplementary.pdf
